# Supplementary material for: Localized Expression of Olfactory Receptor Genes in the Olfactory Organ of Common Minke Whales
Source: Int J Mol Sci. 2024 Mar 29;25(7):3855. doi: 10.3390/ijms25073855 (PMC11012115; doi:10.3390/ijms25073855)
Supplement: Supplementary file 1 [file ijms-25-03855-s001.zip]

Archive with 1 entries (1 files):
- ijms-2904430-supplementary.txt
