# Supplementary material for: Localized Expression of Olfactory Receptor Genes in the Olfactory Organ of Common Minke Whales
Source: Int J Mol Sci. 2024 Mar 29;25(7):3855. doi: 10.3390/ijms25073855 (PMC11012115; doi:10.3390/ijms25073855)
Supplement: Supplementary file 1 [file ijms-25-03855-s001.zip › ijms-2904430-supplementary.txt]

##gff-version 3
KI537095	.	CDS	9354899	9355873	.	-	0	ID=balacuOR_58;Name=OR_class2;Note=intact
KI537095	.	CDS	9385197	9386117	.	-	0	ID=balacuOR_12;Name=OR_class2;Note=intact
KI537096	.	CDS	23507310	23508257	.	+	0	ID=balacuOR_06;Name=OR_class2;Note=intact
KI537327	.	CDS	1612522	1613460	.	-	0	ID=balacuOR_05;Name=OR_class2;Note=intact
KI537327	.	CDS	1650428	1651402	.	+	0	ID=balacuOR_22;Name=OR_class2;Note=intact
KI537349	.	CDS	5043290	5044228	.	+	0	ID=balacuOR_17;Name=OR_class2;Note=intact
KI537424	.	CDS	3789658	3790599	.	-	0	ID=balacuOR_03;Name=OR_class2;Note=intact
KI537424	.	CDS	3822754	3823698	.	+	0	ID=balacuOR_45;Name=OR_class2;Note=intact
KI537424	.	CDS	3914546	3915487	.	-	0	ID=balacuOR_09;Name=OR_class2;Note=intact
KI537429	.	CDS	4575927	4576868	.	-	0	ID=balacuOR_59;Name=OR_class2;Note=intact
KI537454	.	CDS	2386981	2387937	.	+	0	ID=balacuOR_60;Name=OR_class2;Note=intact
KI537454	.	CDS	2396164	2397102	.	-	0	ID=balacuOR_61;Name=OR_class2;Note=intact
KI537454	.	CDS	2418298	2419236	.	-	0	ID=balacuOR_62;Name=OR_class2;Note=intact
KI537454	.	CDS	3265358	3266353	.	+	0	ID=balacuOR_55;Name=OR_class2;Note=intact
KI537454	.	CDS	4086427	4087371	.	+	0	ID=balacuOR_80;Name=OR_non_class2;Note=intact
KI537454	.	CDS	4094278	4095240	.	+	0	ID=balacuOR_52;Name=OR_non_class2;Note=intact
KI537454	.	CDS	4122602	4123555	.	-	0	ID=balacuOR_81;Name=OR_non_class2;Note=intact
KI537475	.	CDS	4020773	4021720	.	+	0	ID=balacuOR_63;Name=OR_class2;Note=intact
KI537475	.	CDS	4093621	4094583	.	-	0	ID=balacuOR_07;Name=OR_class2;Note=intact
KI537488	.	CDS	25476	26429	.	-	0	ID=balacuOR_50;Name=OR_non_class2;Note=intact
KI537488	.	CDS	3593102	3594067	.	-	0	ID=balacuOR_64;Name=OR_class2;Note=intact
KI537569	.	CDS	260569	261504	.	-	0	ID=balacuOR_48;Name=OR_class2;Note=intact
KI537569	.	CDS	274019	274951	.	-	0	ID=balacuOR_65;Name=OR_class2;Note=intact
KI537625	.	CDS	2659011	2659991	.	-	0	ID=balacuOR_30;Name=OR_class2;Note=intact
KI537625	.	CDS	2673284	2674318	.	-	0	ID=balacuOR_43;Name=OR_class2;Note=intact
KI537625	.	CDS	2683243	2684184	.	-	0	ID=balacuOR_11;Name=OR_class2;Note=intact
KI537637	.	CDS	9844	10782	.	+	0	ID=balacuOR_66;Name=OR_class2;Note=intact
KI537637	.	CDS	18882	19835	.	+	0	ID=balacuOR_35;Name=OR_class2;Note=intact
KI537637	.	CDS	47665	48603	.	-	0	ID=balacuOR_39;Name=OR_class2;Note=intact
KI537637	.	CDS	100628	101575	.	+	0	ID=balacuOR_42;Name=OR_class2;Note=intact
KI537663	.	CDS	1524993	1525955	.	-	0	ID=balacuOR_36;Name=OR_class2;Note=intact
KI537663	.	CDS	1552831	1553772	.	+	0	ID=balacuOR_49;Name=OR_class2;Note=intact
KI537663	.	CDS	1610457	1611404	.	-	0	ID=balacuOR_18;Name=OR_class2;Note=intact
KI537663	.	CDS	1638619	1639563	.	-	0	ID=balacuOR_67;Name=OR_class2;Note=intact
KI537679	.	CDS	3413899	3414828	.	-	0	ID=balacuOR_40;Name=OR_class2;Note=intact
KI537679	.	CDS	3445085	3446041	.	-	0	ID=balacuOR_10;Name=OR_class2;Note=intact
KI537679	.	CDS	3733276	3734193	.	-	0	ID=balacuOR_37;Name=OR_class2;Note=intact
KI537679	.	CDS	3808301	3809242	.	-	0	ID=balacuOR_68;Name=OR_class2;Note=intact
KI537679	.	CDS	9107936	9108877	.	+	0	ID=balacuOR_16;Name=OR_class2;Note=intact
KI537703	.	CDS	9288297	9289238	.	-	0	ID=balacuOR_24;Name=OR_class2;Note=intact
KI537703	.	CDS	9304524	9305450	.	-	0	ID=balacuOR_19;Name=OR_class2;Note=intact
KI537703	.	CDS	9332645	9333592	.	+	0	ID=balacuOR_69;Name=OR_class2;Note=intact
KI537703	.	CDS	9355271	9356197	.	-	0	ID=balacuOR_27;Name=OR_class2;Note=intact
KI537703	.	CDS	9400113	9401081	.	+	0	ID=balacuOR_01;Name=OR_class2;Note=intact
KI537703	.	CDS	9439117	9440052	.	+	0	ID=balacuOR_70;Name=OR_class2;Note=intact
KI537703	.	CDS	10562249	10563157	.	+	0	ID=balacuOR_38;Name=OR_class2;Note=intact
KI537703	.	CDS	11181293	11182267	.	+	0	ID=balacuOR_57;Name=OR_class2;Note=intact
KI537719	.	CDS	19641177	19642124	.	-	0	ID=balacuOR_32;Name=OR_class2;Note=intact
KI537719	.	CDS	19668203	19669132	.	+	0	ID=balacuOR_41;Name=OR_class2;Note=intact
KI537719	.	CDS	19697137	19698066	.	+	0	ID=balacuOR_14;Name=OR_class2;Note=intact
KI537719	.	CDS	19743458	19744390	.	+	0	ID=balacuOR_47;Name=OR_class2;Note=intact
KI537719	.	CDS	19792560	19793498	.	-	0	ID=balacuOR_08;Name=OR_class2;Note=intact
KI537719	.	CDS	19812923	19813903	.	+	0	ID=balacuOR_71;Name=OR_class2;Note=intact
KI537719	.	CDS	19820970	19821917	.	-	0	ID=balacuOR_20;Name=OR_class2;Note=intact
KI537719	.	CDS	19854892	19855839	.	+	0	ID=balacuOR_33;Name=OR_class2;Note=intact
KI537795	.	CDS	940995	941870	.	-	0	ID=balacuOR_72;Name=OR_class2;Note=intact
KI537795	.	CDS	972214	973155	.	+	0	ID=balacuOR_73;Name=OR_class2;Note=intact
KI537837	.	CDS	8981988	8982926	.	+	0	ID=balacuOR_44;Name=OR_class2;Note=intact
KI537842	.	CDS	569172	570101	.	-	0	ID=balacuOR_26;Name=OR_class2;Note=intact
KI537842	.	CDS	623577	624524	.	+	0	ID=balacuOR_29;Name=OR_class2;Note=intact
KI537842	.	CDS	669670	670593	.	-	0	ID=balacuOR_31;Name=OR_class2;Note=intact
KI537904	.	CDS	4990933	4991868	.	-	0	ID=balacuOR_75;Name=OR_class2;Note=intact
KI537904	.	CDS	5060417	5061349	.	-	0	ID=balacuOR_76;Name=OR_class2;Note=intact
KI537904	.	CDS	5095522	5096457	.	-	0	ID=balacuOR_56;Name=OR_class2;Note=intact
KI537904	.	CDS	5111269	5112222	.	-	0	ID=balacuOR_46;Name=OR_class2;Note=intact
KI537904	.	CDS	5310565	5311515	.	+	0	ID=balacuOR_77;Name=OR_class2;Note=intact
KI537904	.	CDS	14188191	14189258	.	-	0	ID=balacuOR_74;Name=OR_class2;Note=intact
KI538471	.	CDS	207483	208451	.	-	0	ID=balacuOR_23;Name=OR_class2;Note=intact
KI538536	.	CDS	7539883	7540836	.	+	0	ID=balacuOR_25;Name=OR_class2;Note=intact
KI538536	.	CDS	7595140	7596081	.	+	0	ID=balacuOR_78;Name=OR_class2;Note=intact
KI538536	.	CDS	7682504	7683433	.	-	0	ID=balacuOR_53;Name=OR_class2;Note=intact
KI538536	.	CDS	7712673	7713617	.	-	0	ID=balacuOR_02;Name=OR_class2;Note=intact
KI538536	.	CDS	8229560	8230495	.	+	0	ID=balacuOR_04;Name=OR_class2;Note=intact
KI538536	.	CDS	8237610	8238545	.	+	0	ID=balacuOR_13;Name=OR_class2;Note=intact
KI538536	.	CDS	8258659	8259594	.	+	0	ID=balacuOR_21;Name=OR_class2;Note=intact
KI538536	.	CDS	8414979	8415908	.	-	0	ID=balacuOR_28;Name=OR_class2;Note=intact
KI538555	.	CDS	1217254	1218177	.	-	0	ID=balacuOR_34;Name=OR_class2;Note=intact
KI538555	.	CDS	1330354	1331361	.	-	0	ID=balacuOR_79;Name=OR_class2;Note=intact
KI538555	.	CDS	1341690	1342649	.	+	0	ID=balacuOR_51;Name=OR_class2;Note=intact
KI538555	.	CDS	1364637	1365608	.	+	0	ID=balacuOR_54;Name=OR_class2;Note=intact
KI538596	.	CDS	4439	5368	.	+	0	ID=balacuOR_15;Name=OR_class2;Note=intact
ATDI01151933	.	CDS	661	888	.	-	0	ID=balacuOR_t_08;Name=OR_class2;Note=truncated
ATDI01152649	.	CDS	3	487	.	+	0	ID=balacuOR_t_02;Name=OR_class2;Note=truncated
ATDI01152986	.	CDS	3	415	.	+	0	ID=balacuOR_t_04;Name=OR_class2;Note=truncated
ATDI01153263	.	CDS	2	376	.	+	0	ID=balacuOR_t_09;Name=OR_class2;Note=truncated
ATDI01155449	.	CDS	1	256	.	+	0	ID=balacuOR_t_10;Name=OR_class2;Note=truncated
ATDI01156938	.	CDS	1	222	.	-	0	ID=balacuOR_t_03;Name=OR_class2;Note=truncated
ATDI01157541	.	CDS	2	212	.	+	0	ID=balacuOR_t_11;Name=OR_class2;Note=truncated
ATDI01158342	.	CDS	1	201	.	-	0	ID=balacuOR_t_01;Name=OR_class2;Note=truncated
KI537349	.	CDS	5392899	5393891	.	-	0	ID=balacuOR_t_05;Name=OR_class2;Note=truncated
KI537454	.	CDS	3238973	3239926	.	-	0	ID=balacuOR_t_07;Name=OR_class2;Note=truncated
KI537703	.	CDS	10569787	10570665	.	-	0	ID=balacuOR_t_06;Name=OR_class2;Note=truncated
KI538536	.	CDS	7488475	7489314	.	-	0	ID=balacuOR_t_12;Name=OR_class2;Note=truncated
KI537719	.	CDS	19841395	19841887	.	-	0	ID=balacuOR_p_060;Name=OR_class2;Note=pseudogene
KI537703	.	CDS	9321550	9322440	.	-	0	ID=balacuOR_p_038;Name=OR_class2;Note=pseudogene
KI537896	.	CDS	63742	64629	.	-	0	ID=balacuOR_p_061;Name=OR_class2;Note=pseudogene
ATDI01152430	.	CDS	1	286	.	-	0	ID=balacuOR_p_062;Name=OR_class2;Note=pseudogene
KI537401	.	CDS	22062889	22063407	.	-	0	ID=balacuOR_p_063;Name=OR_class2;Note=pseudogene
KI537424	.	CDS	3835625	3836599	.	-	0	ID=balacuOR_p_044;Name=OR_class2;Note=pseudogene
KI537663	.	CDS	1627146	1628192	.	+	0	ID=balacuOR_p_030;Name=OR_class2;Note=pseudogene
KI537625	.	CDS	2617418	2617963	.	+	0	ID=balacuOR_p_064;Name=OR_class2;Note=pseudogene
KI537837	.	CDS	9093769	9094626	.	-	0	ID=balacuOR_p_065;Name=OR_class2;Note=pseudogene
KI538471	.	CDS	38209	39069	.	+	0	ID=balacuOR_p_023;Name=OR_class2;Note=pseudogene
KI538536	.	CDS	7745625	7746437	.	-	0	ID=balacuOR_p_035;Name=OR_class2;Note=pseudogene
KI537327	.	CDS	1810347	1811357	.	+	0	ID=balacuOR_p_003;Name=OR_class2;Note=pseudogene
KI537349	.	CDS	2159942	2160748	.	-	0	ID=balacuOR_p_066;Name=OR_class2;Note=pseudogene
KI537349	.	CDS	5361397	5362422	.	-	0	ID=balacuOR_p_001;Name=OR_class2;Note=pseudogene
KI537454	.	CDS	4246213	4247181	.	+	0	ID=balacuOR_p_067;Name=OR_non_class2;Note=pseudogene
KI537488	.	CDS	72775	73752	.	-	0	ID=balacuOR_p_068;Name=OR_non_class2;Note=pseudogene
KI537495	.	CDS	72546	72935	.	-	0	ID=balacuOR_p_069;Name=OR_class2;Note=pseudogene
KI537719	.	CDS	19922579	19923361	.	-	0	ID=balacuOR_p_070;Name=OR_class2;Note=pseudogene
KI537994	.	CDS	14689064	14689957	.	+	0	ID=balacuOR_p_039;Name=OR_class2;Note=pseudogene
KI538471	.	CDS	217283	218278	.	-	0	ID=balacuOR_p_049;Name=OR_class2;Note=pseudogene
KI538555	.	CDS	1207661	1208620	.	-	0	ID=balacuOR_p_071;Name=OR_class2;Note=pseudogene
KI538555	.	CDS	1306310	1307326	.	-	0	ID=balacuOR_p_072;Name=OR_class2;Note=pseudogene
KI537341	.	CDS	9398593	9399114	.	-	0	ID=balacuOR_p_073;Name=OR_class2;Note=pseudogene
KI537401	.	CDS	13513805	13514206	.	+	0	ID=balacuOR_p_074;Name=OR_class2;Note=pseudogene
KI537408	.	CDS	1410124	1410256	.	+	0	ID=balacuOR_p_075;Name=OR_class2;Note=pseudogene
KI537424	.	CDS	3009985	3010782	.	+	0	ID=balacuOR_p_076;Name=OR_class2;Note=pseudogene
KI537424	.	CDS	3153992	3154930	.	-	0	ID=balacuOR_p_077;Name=OR_class2;Note=pseudogene
KI537424	.	CDS	3581269	3582285	.	+	0	ID=balacuOR_p_078;Name=OR_class2;Note=pseudogene
KI537424	.	CDS	3593758	3594537	.	+	0	ID=balacuOR_p_079;Name=OR_class2;Note=pseudogene
KI537424	.	CDS	3754662	3755591	.	-	0	ID=balacuOR_p_080;Name=OR_class2;Note=pseudogene
KI537454	.	CDS	3936663	3937382	.	-	0	ID=balacuOR_p_081;Name=OR_non_class2;Note=pseudogene
KI537454	.	CDS	4107384	4108343	.	+	0	ID=balacuOR_p_082;Name=OR_non_class2;Note=pseudogene
KI537454	.	CDS	4162619	4163665	.	-	0	ID=balacuOR_p_057;Name=OR_non_class2;Note=pseudogene
KI537454	.	CDS	4300614	4301649	.	+	0	ID=balacuOR_p_083;Name=OR_non_class2;Note=pseudogene
KI537475	.	CDS	3086610	3087434	.	-	0	ID=balacuOR_p_084;Name=OR_class2;Note=pseudogene
KI537488	.	CDS	3607613	3608854	.	-	0	ID=balacuOR_p_085;Name=OR_class2;Note=pseudogene
KI537556	.	CDS	2262637	2263788	.	+	0	ID=balacuOR_p_086;Name=OR_class2;Note=pseudogene
KI537625	.	CDS	18901326	18902302	.	+	0	ID=balacuOR_p_087;Name=OR_class2;Note=pseudogene
KI537625	.	CDS	18913275	18914102	.	+	0	ID=balacuOR_p_088;Name=OR_class2;Note=pseudogene
KI537663	.	CDS	235663	236668	.	-	0	ID=balacuOR_p_089;Name=OR_class2;Note=pseudogene
KI537663	.	CDS	1684304	1685290	.	+	0	ID=balacuOR_p_090;Name=OR_class2;Note=pseudogene
KI537679	.	CDS	3606460	3607260	.	-	0	ID=balacuOR_p_091;Name=OR_class2;Note=pseudogene
KI537679	.	CDS	3816147	3816973	.	+	0	ID=balacuOR_p_092;Name=OR_class2;Note=pseudogene
KI537679	.	CDS	9095097	9095750	.	+	0	ID=balacuOR_p_093;Name=OR_class2;Note=pseudogene
KI537679	.	CDS	9096242	9096728	.	+	0	ID=balacuOR_p_094;Name=OR_class2;Note=pseudogene
KI537703	.	CDS	9274431	9275385	.	-	0	ID=balacuOR_p_095;Name=OR_class2;Note=pseudogene
KI537703	.	CDS	9374032	9374889	.	+	0	ID=balacuOR_p_036;Name=OR_class2;Note=pseudogene
KI537703	.	CDS	9419432	9420376	.	+	0	ID=balacuOR_p_096;Name=OR_class2;Note=pseudogene
KI537719	.	CDS	19864833	19865450	.	+	0	ID=balacuOR_p_097;Name=OR_class2;Note=pseudogene
KI537719	.	CDS	19881196	19882178	.	-	0	ID=balacuOR_p_045;Name=OR_class2;Note=pseudogene
KI537719	.	CDS	19883117	19883950	.	+	0	ID=balacuOR_p_098;Name=OR_class2;Note=pseudogene
KI537761	.	CDS	1215328	1215546	.	-	0	ID=balacuOR_p_099;Name=OR_class2;Note=pseudogene
KI537795	.	CDS	884390	885674	.	-	0	ID=balacuOR_p_100;Name=OR_class2;Note=pseudogene
KI537837	.	CDS	9041152	9042383	.	+	0	ID=balacuOR_p_101;Name=OR_class2;Note=pseudogene
KI537837	.	CDS	9055760	9056704	.	+	0	ID=balacuOR_p_102;Name=OR_class2;Note=pseudogene
KI537842	.	CDS	594170	595183	.	-	0	ID=balacuOR_p_002;Name=OR_class2;Note=pseudogene
KI537842	.	CDS	605280	606287	.	-	0	ID=balacuOR_p_103;Name=OR_class2;Note=pseudogene
KI537904	.	CDS	5683821	5684862	.	+	0	ID=balacuOR_p_104;Name=OR_class2;Note=pseudogene
KI537994	.	CDS	16812929	16813869	.	+	0	ID=balacuOR_p_019;Name=OR_class2;Note=pseudogene
KI538471	.	CDS	216665	216868	.	-	0	ID=balacuOR_p_105;Name=OR_class2;Note=pseudogene
KI538536	.	CDS	7747087	7747545	.	-	0	ID=balacuOR_p_106;Name=OR_class2;Note=pseudogene
KI538536	.	CDS	7748879	7749733	.	-	0	ID=balacuOR_p_107;Name=OR_class2;Note=pseudogene
KI538536	.	CDS	7804212	7805233	.	-	0	ID=balacuOR_p_108;Name=OR_class2;Note=pseudogene
KI538536	.	CDS	8247192	8248192	.	+	0	ID=balacuOR_p_051;Name=OR_class2;Note=pseudogene
KI538546	.	CDS	8569105	8569962	.	-	0	ID=balacuOR_p_109;Name=OR_class2;Note=pseudogene
KI538555	.	CDS	1320098	1321096	.	-	0	ID=balacuOR_p_050;Name=OR_class2;Note=pseudogene
KI537095	.	CDS	9241071	9241913	.	-	0	ID=balacuOR_p_110;Name=OR_class2;Note=pseudogene
KI537095	.	CDS	9297343	9298270	.	-	0	ID=balacuOR_p_011;Name=OR_class2;Note=pseudogene
KI537095	.	CDS	9307613	9308232	.	-	0	ID=balacuOR_p_111;Name=OR_class2;Note=pseudogene
KI537095	.	CDS	9343026	9343872	.	-	0	ID=balacuOR_p_112;Name=OR_class2;Note=pseudogene
KI537095	.	CDS	9350054	9351017	.	-	0	ID=balacuOR_p_113;Name=OR_class2;Note=pseudogene
KI537095	.	CDS	9370086	9371012	.	-	0	ID=balacuOR_p_114;Name=OR_class2;Note=pseudogene
KI537095	.	CDS	9406409	9407391	.	-	0	ID=balacuOR_p_115;Name=OR_class2;Note=pseudogene
KI537095	.	CDS	9439216	9440135	.	-	0	ID=balacuOR_p_018;Name=OR_class2;Note=pseudogene
KI537139	.	CDS	2492979	2493292	.	-	0	ID=balacuOR_p_116;Name=OR_class2;Note=pseudogene
KI537327	.	CDS	1666307	1667271	.	+	0	ID=balacuOR_p_010;Name=OR_class2;Note=pseudogene
KI537349	.	CDS	5403292	5404272	.	-	0	ID=balacuOR_p_026;Name=OR_class2;Note=pseudogene
KI537349	.	CDS	5459529	5460493	.	+	0	ID=balacuOR_p_117;Name=OR_class2;Note=pseudogene
KI537349	.	CDS	5506876	5507862	.	+	0	ID=balacuOR_p_047;Name=OR_class2;Note=pseudogene
KI537349	.	CDS	5533263	5534231	.	-	0	ID=balacuOR_p_025;Name=OR_class2;Note=pseudogene
KI537424	.	CDS	2947757	2948752	.	-	0	ID=balacuOR_p_118;Name=OR_class2;Note=pseudogene
KI537424	.	CDS	2965914	2966728	.	+	0	ID=balacuOR_p_119;Name=OR_class2;Note=pseudogene
KI537424	.	CDS	3085246	3086255	.	-	0	ID=balacuOR_p_120;Name=OR_class2;Note=pseudogene
KI537424	.	CDS	3109185	3109896	.	-	0	ID=balacuOR_p_121;Name=OR_class2;Note=pseudogene
KI537424	.	CDS	3110692	3111068	.	+	0	ID=balacuOR_p_122;Name=OR_class2;Note=pseudogene
KI537424	.	CDS	3111621	3112204	.	+	0	ID=balacuOR_p_123;Name=OR_class2;Note=pseudogene
KI537424	.	CDS	3127219	3128199	.	-	0	ID=balacuOR_p_124;Name=OR_class2;Note=pseudogene
KI537424	.	CDS	3181315	3182322	.	+	0	ID=balacuOR_p_125;Name=OR_class2;Note=pseudogene
KI537424	.	CDS	3236895	3237891	.	+	0	ID=balacuOR_p_126;Name=OR_class2;Note=pseudogene
KI537424	.	CDS	3567120	3568089	.	+	0	ID=balacuOR_p_127;Name=OR_class2;Note=pseudogene
KI537424	.	CDS	3601215	3602271	.	-	0	ID=balacuOR_p_128;Name=OR_class2;Note=pseudogene
KI537424	.	CDS	3612901	3613908	.	+	0	ID=balacuOR_p_029;Name=OR_class2;Note=pseudogene
KI537424	.	CDS	3631480	3632433	.	+	0	ID=balacuOR_p_129;Name=OR_class2;Note=pseudogene
KI537424	.	CDS	3640204	3641206	.	+	0	ID=balacuOR_p_130;Name=OR_class2;Note=pseudogene
KI537424	.	CDS	3650226	3651258	.	+	0	ID=balacuOR_p_131;Name=OR_class2;Note=pseudogene
KI537424	.	CDS	3729367	3730297	.	-	0	ID=balacuOR_p_132;Name=OR_class2;Note=pseudogene
KI537424	.	CDS	3797521	3798489	.	+	0	ID=balacuOR_p_133;Name=OR_class2;Note=pseudogene
KI537443	.	CDS	1368105	1368923	.	-	0	ID=balacuOR_p_134;Name=OR_class2;Note=pseudogene
KI537454	.	CDS	2291275	2292221	.	+	0	ID=balacuOR_p_135;Name=OR_class2;Note=pseudogene
KI537454	.	CDS	2344080	2345049	.	+	0	ID=balacuOR_p_136;Name=OR_class2;Note=pseudogene
KI537454	.	CDS	2361244	2362206	.	+	0	ID=balacuOR_p_020;Name=OR_class2;Note=pseudogene
KI537454	.	CDS	2369660	2370451	.	-	0	ID=balacuOR_p_033;Name=OR_class2;Note=pseudogene
KI537454	.	CDS	3213184	3214199	.	-	0	ID=balacuOR_p_053;Name=OR_class2;Note=pseudogene
KI537454	.	CDS	3224492	3225389	.	+	0	ID=balacuOR_p_137;Name=OR_class2;Note=pseudogene
KI537454	.	CDS	3227787	3228808	.	-	0	ID=balacuOR_p_138;Name=OR_class2;Note=pseudogene
KI537454	.	CDS	3872416	3873406	.	-	0	ID=balacuOR_p_139;Name=OR_non_class2;Note=pseudogene
KI537454	.	CDS	3883473	3884445	.	+	0	ID=balacuOR_p_140;Name=OR_non_class2;Note=pseudogene
KI537454	.	CDS	3904039	3904755	.	-	0	ID=balacuOR_p_141;Name=OR_non_class2;Note=pseudogene
KI537454	.	CDS	3964006	3965148	.	-	0	ID=balacuOR_p_142;Name=OR_non_class2;Note=pseudogene
KI537454	.	CDS	3976302	3977281	.	+	0	ID=balacuOR_p_143;Name=OR_non_class2;Note=pseudogene
KI537454	.	CDS	4062702	4063684	.	-	0	ID=balacuOR_p_144;Name=OR_non_class2;Note=pseudogene
KI537454	.	CDS	4117222	4118225	.	+	0	ID=balacuOR_p_145;Name=OR_non_class2;Note=pseudogene
KI537454	.	CDS	4137223	4138219	.	-	0	ID=balacuOR_p_146;Name=OR_non_class2;Note=pseudogene
KI537454	.	CDS	4189133	4189732	.	-	0	ID=balacuOR_p_147;Name=OR_non_class2;Note=pseudogene
KI537454	.	CDS	4281420	4282450	.	+	0	ID=balacuOR_p_148;Name=OR_non_class2;Note=pseudogene
KI537470	.	CDS	23325603	23326264	.	-	0	ID=balacuOR_p_149;Name=OR_class2;Note=pseudogene
KI537470	.	CDS	23362024	23363014	.	-	0	ID=balacuOR_p_150;Name=OR_class2;Note=pseudogene
KI537475	.	CDS	3047576	3048559	.	+	0	ID=balacuOR_p_151;Name=OR_class2;Note=pseudogene
KI537475	.	CDS	3167038	3168028	.	-	0	ID=balacuOR_p_152;Name=OR_class2;Note=pseudogene
KI537475	.	CDS	3407718	3408650	.	-	0	ID=balacuOR_p_153;Name=OR_class2;Note=pseudogene
KI537475	.	CDS	3629402	3630441	.	-	0	ID=balacuOR_p_154;Name=OR_class2;Note=pseudogene
KI537475	.	CDS	3904133	3905156	.	-	0	ID=balacuOR_p_155;Name=OR_class2;Note=pseudogene
KI537475	.	CDS	4007621	4008604	.	+	0	ID=balacuOR_p_046;Name=OR_class2;Note=pseudogene
KI537475	.	CDS	4025601	4026594	.	+	0	ID=balacuOR_p_156;Name=OR_class2;Note=pseudogene
KI537475	.	CDS	4085664	4086655	.	+	0	ID=balacuOR_p_157;Name=OR_class2;Note=pseudogene
KI537488	.	CDS	52589	53576	.	-	0	ID=balacuOR_p_027;Name=OR_non_class2;Note=pseudogene
KI537488	.	CDS	139199	140242	.	+	0	ID=balacuOR_p_158;Name=OR_non_class2;Note=pseudogene
KI537488	.	CDS	1891089	1891994	.	+	0	ID=balacuOR_p_040;Name=OR_class2;Note=pseudogene
KI537488	.	CDS	3569645	3570649	.	-	0	ID=balacuOR_p_052;Name=OR_class2;Note=pseudogene
KI537488	.	CDS	3578592	3579591	.	-	0	ID=balacuOR_p_159;Name=OR_class2;Note=pseudogene
KI537556	.	CDS	2260916	2262000	.	-	0	ID=balacuOR_p_160;Name=OR_class2;Note=pseudogene
KI537556	.	CDS	2264840	2265451	.	-	0	ID=balacuOR_p_161;Name=OR_class2;Note=pseudogene
KI537569	.	CDS	251155	252116	.	-	0	ID=balacuOR_p_162;Name=OR_class2;Note=pseudogene
KI537575	.	CDS	607086	608100	.	-	0	ID=balacuOR_p_021;Name=OR_class2;Note=pseudogene
KI537625	.	CDS	2627943	2628896	.	+	0	ID=balacuOR_p_163;Name=OR_class2;Note=pseudogene
KI537625	.	CDS	2702083	2703064	.	+	0	ID=balacuOR_p_164;Name=OR_class2;Note=pseudogene
KI537625	.	CDS	12755799	12756804	.	+	0	ID=balacuOR_p_165;Name=OR_class2;Note=pseudogene
KI537625	.	CDS	18834365	18835323	.	+	0	ID=balacuOR_p_166;Name=OR_class2;Note=pseudogene
KI537625	.	CDS	18849700	18850677	.	-	0	ID=balacuOR_p_167;Name=OR_class2;Note=pseudogene
KI537625	.	CDS	18856911	18857798	.	+	0	ID=balacuOR_p_037;Name=OR_class2;Note=pseudogene
KI537625	.	CDS	18863966	18864928	.	-	0	ID=balacuOR_p_168;Name=OR_class2;Note=pseudogene
KI537625	.	CDS	18881318	18882311	.	-	0	ID=balacuOR_p_169;Name=OR_class2;Note=pseudogene
KI537625	.	CDS	18919460	18920401	.	-	0	ID=balacuOR_p_170;Name=OR_class2;Note=pseudogene
KI537637	.	CDS	53148	53621	.	-	0	ID=balacuOR_p_171;Name=OR_class2;Note=pseudogene
KI537648	.	CDS	254328	254846	.	-	0	ID=balacuOR_p_172;Name=OR_class2;Note=pseudogene
KI537651	.	CDS	1081705	1082578	.	+	0	ID=balacuOR_p_173;Name=OR_class2;Note=pseudogene
KI537663	.	CDS	223301	224281	.	+	0	ID=balacuOR_p_174;Name=OR_class2;Note=pseudogene
KI537663	.	CDS	806738	808057	.	-	0	ID=balacuOR_p_058;Name=OR_class2;Note=pseudogene
KI537663	.	CDS	1128504	1129444	.	-	0	ID=balacuOR_p_024;Name=OR_class2;Note=pseudogene
KI537663	.	CDS	1476146	1477170	.	-	0	ID=balacuOR_p_175;Name=OR_class2;Note=pseudogene
KI537663	.	CDS	1498870	1499814	.	-	0	ID=balacuOR_p_176;Name=OR_class2;Note=pseudogene
KI537663	.	CDS	1543297	1544322	.	+	0	ID=balacuOR_p_055;Name=OR_class2;Note=pseudogene
KI537663	.	CDS	1571260	1572188	.	+	0	ID=balacuOR_p_041;Name=OR_class2;Note=pseudogene
KI537663	.	CDS	1589227	1590191	.	+	0	ID=balacuOR_p_177;Name=OR_class2;Note=pseudogene
KI537663	.	CDS	1634278	1635311	.	+	0	ID=balacuOR_p_056;Name=OR_class2;Note=pseudogene
KI537663	.	CDS	1653079	1654098	.	+	0	ID=balacuOR_p_178;Name=OR_class2;Note=pseudogene
KI537663	.	CDS	1659376	1660357	.	+	0	ID=balacuOR_p_179;Name=OR_class2;Note=pseudogene
KI537663	.	CDS	1705696	1706703	.	+	0	ID=balacuOR_p_180;Name=OR_class2;Note=pseudogene
KI537679	.	CDS	3507364	3508412	.	-	0	ID=balacuOR_p_016;Name=OR_class2;Note=pseudogene
KI537679	.	CDS	3661541	3662386	.	-	0	ID=balacuOR_p_181;Name=OR_class2;Note=pseudogene
KI537679	.	CDS	3682849	3683796	.	-	0	ID=balacuOR_p_182;Name=OR_class2;Note=pseudogene
KI537679	.	CDS	3697870	3698883	.	-	0	ID=balacuOR_p_183;Name=OR_class2;Note=pseudogene
KI537679	.	CDS	3848916	3849769	.	+	0	ID=balacuOR_p_184;Name=OR_class2;Note=pseudogene
KI537679	.	CDS	9128816	9129559	.	+	0	ID=balacuOR_p_185;Name=OR_class2;Note=pseudogene
KI537679	.	CDS	9143813	9144758	.	-	0	ID=balacuOR_p_009;Name=OR_class2;Note=pseudogene
KI537679	.	CDS	9160235	9160741	.	+	0	ID=balacuOR_p_186;Name=OR_class2;Note=pseudogene
KI537679	.	CDS	9173867	9174793	.	+	0	ID=balacuOR_p_187;Name=OR_class2;Note=pseudogene
KI537679	.	CDS	9188980	9189912	.	-	0	ID=balacuOR_p_042;Name=OR_class2;Note=pseudogene
KI537703	.	CDS	9337793	9338557	.	-	0	ID=balacuOR_p_032;Name=OR_class2;Note=pseudogene
KI537703	.	CDS	9346779	9347754	.	-	0	ID=balacuOR_p_059;Name=OR_class2;Note=pseudogene
KI537703	.	CDS	9454252	9455248	.	+	0	ID=balacuOR_p_188;Name=OR_class2;Note=pseudogene
KI537703	.	CDS	9464415	9465431	.	+	0	ID=balacuOR_p_054;Name=OR_class2;Note=pseudogene
KI537703	.	CDS	9486009	9486977	.	+	0	ID=balacuOR_p_189;Name=OR_class2;Note=pseudogene
KI537703	.	CDS	10160604	10161576	.	-	0	ID=balacuOR_p_190;Name=OR_class2;Note=pseudogene
KI537703	.	CDS	11142733	11143761	.	-	0	ID=balacuOR_p_191;Name=OR_class2;Note=pseudogene
KI537719	.	CDS	2523735	2524684	.	+	0	ID=balacuOR_p_192;Name=OR_class2;Note=pseudogene
KI537719	.	CDS	19708201	19709188	.	+	0	ID=balacuOR_p_193;Name=OR_class2;Note=pseudogene
KI537719	.	CDS	19710843	19711404	.	+	0	ID=balacuOR_p_194;Name=OR_class2;Note=pseudogene
KI537719	.	CDS	19719454	19720470	.	-	0	ID=balacuOR_p_195;Name=OR_class2;Note=pseudogene
KI537719	.	CDS	19755889	19756869	.	+	0	ID=balacuOR_p_196;Name=OR_class2;Note=pseudogene
KI537719	.	CDS	19764639	19765682	.	+	0	ID=balacuOR_p_197;Name=OR_class2;Note=pseudogene
KI537719	.	CDS	19767861	19768761	.	+	0	ID=balacuOR_p_198;Name=OR_class2;Note=pseudogene
KI537719	.	CDS	19772154	19772825	.	+	0	ID=balacuOR_p_199;Name=OR_class2;Note=pseudogene
KI537719	.	CDS	19778434	19779428	.	-	0	ID=balacuOR_p_200;Name=OR_class2;Note=pseudogene
KI537719	.	CDS	19794730	19795017	.	-	0	ID=balacuOR_p_005;Name=OR_class2;Note=pseudogene
KI537719	.	CDS	19827766	19828613	.	-	0	ID=balacuOR_p_201;Name=OR_class2;Note=pseudogene
KI537719	.	CDS	19840633	19841484	.	-	0	ID=balacuOR_p_202;Name=OR_class2;Note=pseudogene
KI537719	.	CDS	19871626	19872573	.	+	0	ID=balacuOR_p_203;Name=OR_class2;Note=pseudogene
KI537719	.	CDS	19908145	19909194	.	-	0	ID=balacuOR_p_031;Name=OR_class2;Note=pseudogene
KI537719	.	CDS	20000832	20001554	.	+	0	ID=balacuOR_p_013;Name=OR_class2;Note=pseudogene
KI537749	.	CDS	4633429	4634382	.	-	0	ID=balacuOR_p_204;Name=OR_class2;Note=pseudogene
KI537749	.	CDS	4800389	4801384	.	-	0	ID=balacuOR_p_017;Name=OR_class2;Note=pseudogene
KI537749	.	CDS	4822162	4823121	.	-	0	ID=balacuOR_p_205;Name=OR_class2;Note=pseudogene
KI537777	.	CDS	341613	342548	.	+	0	ID=balacuOR_p_206;Name=OR_class2;Note=pseudogene
KI537795	.	CDS	685414	686288	.	-	0	ID=balacuOR_p_207;Name=OR_class2;Note=pseudogene
KI537795	.	CDS	714705	715743	.	+	0	ID=balacuOR_p_208;Name=OR_class2;Note=pseudogene
KI537795	.	CDS	733433	734457	.	-	0	ID=balacuOR_p_209;Name=OR_class2;Note=pseudogene
KI537795	.	CDS	862700	863725	.	-	0	ID=balacuOR_p_210;Name=OR_class2;Note=pseudogene
KI537795	.	CDS	992609	993565	.	-	0	ID=balacuOR_p_211;Name=OR_class2;Note=pseudogene
KI537837	.	CDS	8833886	8834620	.	-	0	ID=balacuOR_p_212;Name=OR_class2;Note=pseudogene
KI537837	.	CDS	8857987	8858914	.	-	0	ID=balacuOR_p_213;Name=OR_class2;Note=pseudogene
KI537837	.	CDS	8885449	8886412	.	+	0	ID=balacuOR_p_214;Name=OR_class2;Note=pseudogene
KI537837	.	CDS	8898198	8899181	.	-	0	ID=balacuOR_p_215;Name=OR_class2;Note=pseudogene
KI537837	.	CDS	8919370	8920311	.	+	0	ID=balacuOR_p_216;Name=OR_class2;Note=pseudogene
KI537837	.	CDS	8949514	8950480	.	+	0	ID=balacuOR_p_217;Name=OR_class2;Note=pseudogene
KI537837	.	CDS	8996887	8997744	.	+	0	ID=balacuOR_p_218;Name=OR_class2;Note=pseudogene
KI537837	.	CDS	9018409	9019399	.	-	0	ID=balacuOR_p_006;Name=OR_class2;Note=pseudogene
KI537837	.	CDS	9052556	9053488	.	+	0	ID=balacuOR_p_219;Name=OR_class2;Note=pseudogene
KI537837	.	CDS	9063493	9064449	.	+	0	ID=balacuOR_p_220;Name=OR_class2;Note=pseudogene
KI537837	.	CDS	9148965	9149931	.	+	0	ID=balacuOR_p_043;Name=OR_class2;Note=pseudogene
KI537837	.	CDS	9175109	9176154	.	+	0	ID=balacuOR_p_008;Name=OR_class2;Note=pseudogene
KI537842	.	CDS	508820	509760	.	-	0	ID=balacuOR_p_014;Name=OR_class2;Note=pseudogene
KI537842	.	CDS	547642	548637	.	+	0	ID=balacuOR_p_028;Name=OR_class2;Note=pseudogene
KI537842	.	CDS	634251	635169	.	-	0	ID=balacuOR_p_007;Name=OR_class2;Note=pseudogene
KI537842	.	CDS	646300	647327	.	-	0	ID=balacuOR_p_022;Name=OR_class2;Note=pseudogene
KI537849	.	CDS	862566	863333	.	+	0	ID=balacuOR_p_221;Name=OR_class2;Note=pseudogene
KI537896	.	CDS	37281	38271	.	-	0	ID=balacuOR_p_222;Name=OR_class2;Note=pseudogene
KI537896	.	CDS	75930	76556	.	+	0	ID=balacuOR_p_223;Name=OR_class2;Note=pseudogene
KI537896	.	CDS	97354	98322	.	-	0	ID=balacuOR_p_224;Name=OR_class2;Note=pseudogene
KI537904	.	CDS	4904471	4905419	.	-	0	ID=balacuOR_p_225;Name=OR_class2;Note=pseudogene
KI537904	.	CDS	4915347	4916398	.	-	0	ID=balacuOR_p_226;Name=OR_class2;Note=pseudogene
KI537904	.	CDS	4926892	4927846	.	-	0	ID=balacuOR_p_227;Name=OR_class2;Note=pseudogene
KI537904	.	CDS	4953103	4954031	.	-	0	ID=balacuOR_p_228;Name=OR_class2;Note=pseudogene
KI537904	.	CDS	5083482	5084483	.	-	0	ID=balacuOR_p_229;Name=OR_class2;Note=pseudogene
KI537904	.	CDS	5127457	5128463	.	-	0	ID=balacuOR_p_230;Name=OR_class2;Note=pseudogene
KI537904	.	CDS	5328924	5330026	.	+	0	ID=balacuOR_p_231;Name=OR_class2;Note=pseudogene
KI537904	.	CDS	5336071	5336912	.	+	0	ID=balacuOR_p_232;Name=OR_class2;Note=pseudogene
KI537922	.	CDS	15903234	15903886	.	+	0	ID=balacuOR_p_233;Name=OR_class2;Note=pseudogene
KI537994	.	CDS	5449238	5450248	.	-	0	ID=balacuOR_p_234;Name=OR_class2;Note=pseudogene
KI537994	.	CDS	5451943	5452266	.	+	0	ID=balacuOR_p_235;Name=OR_class2;Note=pseudogene
KI538041	.	CDS	9611136	9611861	.	-	0	ID=balacuOR_p_236;Name=OR_class2;Note=pseudogene
KI538055	.	CDS	23276	24260	.	+	0	ID=balacuOR_p_237;Name=OR_class2;Note=pseudogene
KI538055	.	CDS	33887	34857	.	+	0	ID=balacuOR_p_238;Name=OR_class2;Note=pseudogene
KI538055	.	CDS	67557	68524	.	+	0	ID=balacuOR_p_239;Name=OR_class2;Note=pseudogene
KI538055	.	CDS	90450	91439	.	+	0	ID=balacuOR_p_240;Name=OR_class2;Note=pseudogene
KI538108	.	CDS	648198	648614	.	+	0	ID=balacuOR_p_241;Name=OR_class2;Note=pseudogene
KI538131	.	CDS	4977037	4977363	.	+	0	ID=balacuOR_p_242;Name=OR_non_class2;Note=pseudogene
KI538438	.	CDS	21586192	21587137	.	-	0	ID=balacuOR_p_243;Name=OR_class2;Note=pseudogene
KI538438	.	CDS	21593686	21594659	.	-	0	ID=balacuOR_p_244;Name=OR_class2;Note=pseudogene
KI538438	.	CDS	21621038	21621955	.	-	0	ID=balacuOR_p_245;Name=OR_class2;Note=pseudogene
KI538461	.	CDS	7004625	7005473	.	+	0	ID=balacuOR_p_246;Name=OR_class2;Note=pseudogene
KI538471	.	CDS	7126	8190	.	-	0	ID=balacuOR_p_247;Name=OR_class2;Note=pseudogene
KI538471	.	CDS	89467	90451	.	-	0	ID=balacuOR_p_012;Name=OR_class2;Note=pseudogene
KI538471	.	CDS	194690	195681	.	-	0	ID=balacuOR_p_048;Name=OR_class2;Note=pseudogene
KI538471	.	CDS	212601	213168	.	-	0	ID=balacuOR_p_248;Name=OR_class2;Note=pseudogene
KI538471	.	CDS	234613	235573	.	+	0	ID=balacuOR_p_015;Name=OR_class2;Note=pseudogene
KI538471	.	CDS	245900	246710	.	+	0	ID=balacuOR_p_034;Name=OR_class2;Note=pseudogene
KI538515	.	CDS	7634876	7635373	.	-	0	ID=balacuOR_p_249;Name=OR_class2;Note=pseudogene
KI538536	.	CDS	6778564	6779538	.	+	0	ID=balacuOR_p_250;Name=OR_class2;Note=pseudogene
KI538536	.	CDS	7470000	7470937	.	-	0	ID=balacuOR_p_251;Name=OR_class2;Note=pseudogene
KI538536	.	CDS	7574630	7575565	.	-	0	ID=balacuOR_p_252;Name=OR_class2;Note=pseudogene
KI538536	.	CDS	7646611	7647055	.	+	0	ID=balacuOR_p_253;Name=OR_class2;Note=pseudogene
KI538536	.	CDS	7655822	7656775	.	+	0	ID=balacuOR_p_254;Name=OR_class2;Note=pseudogene
KI538536	.	CDS	7662532	7663537	.	+	0	ID=balacuOR_p_004;Name=OR_class2;Note=pseudogene
KI538536	.	CDS	7694253	7695094	.	-	0	ID=balacuOR_p_255;Name=OR_class2;Note=pseudogene
KI538536	.	CDS	7729761	7730674	.	-	0	ID=balacuOR_p_256;Name=OR_class2;Note=pseudogene
KI538536	.	CDS	7739944	7740431	.	-	0	ID=balacuOR_p_257;Name=OR_class2;Note=pseudogene
KI538536	.	CDS	7761258	7762253	.	-	0	ID=balacuOR_p_258;Name=OR_class2;Note=pseudogene
KI538536	.	CDS	7779976	7780958	.	-	0	ID=balacuOR_p_259;Name=OR_class2;Note=pseudogene
KI538536	.	CDS	8150996	8152109	.	-	0	ID=balacuOR_p_260;Name=OR_class2;Note=pseudogene
KI538536	.	CDS	8167213	8168217	.	-	0	ID=balacuOR_p_261;Name=OR_class2;Note=pseudogene
KI538536	.	CDS	8200662	8201396	.	+	0	ID=balacuOR_p_262;Name=OR_class2;Note=pseudogene
KI538536	.	CDS	8202726	8203232	.	+	0	ID=balacuOR_p_263;Name=OR_class2;Note=pseudogene
KI538536	.	CDS	8390816	8391736	.	-	0	ID=balacuOR_p_264;Name=OR_class2;Note=pseudogene
KI538536	.	CDS	8430021	8430953	.	+	0	ID=balacuOR_p_265;Name=OR_class2;Note=pseudogene
KI538536	.	CDS	8444999	8446060	.	+	0	ID=balacuOR_p_266;Name=OR_class2;Note=pseudogene
